# Supplementary material for: Development of a High-Efficiency Hairy Root Transformation System for Diverse Cowpea (Vigna unguiculata) Genotypes
Source: Plants (Basel). 2026 May 20;15(10):1560. doi: 10.3390/plants15101560 (PMC13211299; doi:10.3390/plants15101560)
Supplement: Supplementary file 1 [file plants-15-01560-s001.zip]

Archive with 1 entries (1 files):
- plants-4221687-supplementary.pdf
